# Supplementary material for: Fungistatic Effect of Phthalide Lactones on Rhodotorula mucilaginosa
Source: Molecules. 2023 Jul 15;28(14):5423. doi: 10.3390/molecules28145423 (PMC10384090; doi:10.3390/molecules28145423)
Supplement: Supplementary file 1 [file molecules-28-05423-s001.zip]

Archive with 1 entries (1 files):
- molecules-2459075-supplementary.pdf
